# Supplementary material for: Improved protein production and codon optimization analyses in Escherichia coli by bicistronic design
Source: Microb Biotechnol. 2018 Nov 28;12(1):173–9. doi: 10.1111/1751-7915.13332 (PMC6302717; doi:10.1111/1751-7915.13332)
Supplement: Supplementary file 3 — Table S1. Sequence data of constructs used. Table S2. Oligo sequences. [file MBT2-12-173-s003.xlsx]

## Sheet: Supplementary Table 1
Supplementary Table 1
Pbla promoter sequence, 5' region, CDS's and 3' region. Also the mRFP-tRNA M83 sequence is given, which contains a single synonymous mutation (lower case letter)
Complete transcripts can be constructued by concatenating the promoter sequence with either the BCD or MCD sequence, a CDS and the 3' region.
Promoter
bla	TTCAAATATGTATCCGCTCATGAGACAAT
5' region
Complete BCD (BCD5) *	GGGCCCAAGTTCACTTAAAAAGGAGATCAACAATGAAAGCAATTTTCGTACTGAAACATCTTAATCATGCAGGGGAGGGTTTCTAA								86
Complete MCD (RBS1 deleted)	GGGCCCAAGTTCACTTCAACAATGAAAGCAATTTTCGTACTGAAACATCTTAATCATGCAGGGGAGGGTTTCTAA								75
Shine Dalgarno Sequence 1 (/RBS1) *	AAAGGAGAT
Shine Dalgarno Sequence 2 (/RBS2) *	AGGGGAGGG
CDS							CAI (E. coli) (https://www.biologicscorp.com/tools/CAICalculator/)		Free energy MCD (Including 5' Region and first 12 codons of the CDS).		Free energy BCD (Including 5' Region and first 12 codons of the CDS).
GFPuv-RU	ATGAGTAAAGGAGAAGAACTTTTCACTGGAGTTGTCCCAATTCTTGTTGAATTAGATGGTGATGTTAATGGGCACAAATTTTCTGTCAGTGGAGAGGGTGAAGGTGATGCAACATACGGAAAACTTACCCTTAAATTTATTTGCACTACTGGAAAACTACCTGTTCCATGGCCAACACTTGTCACTACTTTCTCTTATGGTGTTCAATGCTTTTCCCGTTATCCGGATCACATGAAACGGCATGACTTTTTCAAGAGTGCCATGCCCGAAGGTTATGTACAGGAACGCACTATATCTTTCAAAGATGACGGGAACTACAAGACGCGTGCTGAAGTCAAGTTTGAAGGTGATACCCTTGTTAATCGTATCGAGTTAAAAGGTATTGATTTTAAAGAAGAT…						0.61		-17.10 kcal/mol		-16.90 kcal/mol
GFPuv-Opt	ATGAGCAAAGGCGAAGAACTGTTTACCGGTGTTGTTCCGATTCTGGTTGAACTGGATGGTGATGTTAATGGCCACAAATTTTCAGTTAGCGGTGAAGGCGAAGGTGATGCAACCTATGGTAAACTGACCCTGAAATTTATCTGTACCACCGGCAAACTGCCGGTTCCGTGGCCGACACTGGTTACCACCTTTAGCTATGGTGTTCAGTGTTTTAGCCGTTATCCGGATCATATGAAACGCCACGATTTTTTCAAAAGCGCAATGCCGGAAGGTTATGTTCAAGAACGTACCATCTCCTTTAAAGATGACGGCAACTATAAAACCCGTGCCGAAGTTAAATTTGAAGGTGATACCCTGGTGAATCGCATTGAACTGAAAGGCATCGATTTTAAAGAGGAT…						0.91		-17.70 kcal/mol		-17.70 kcal/mol
GFPuv-tRNA	ATGTCCAAAGGCGAAGAACTGTTCACGGGCGTAGTACCGATCCTGGTAGAACTGGACGGCGACGTAAACGGCCACAAATTCTCCGTATCCGGCGAAGGCGAAGGCGACGCAACGTACGGCAAACTGACGCTGAAATTCATCTGCACGACGGGCAAACTGCCGGTACCGTGGCCGACGCTGGTAACGACGTTCTCCTACGGCGTACAGTGCTTCTCCCGTTACCCGGACCACATGAAACGTCACGACTTCTTCAAATCCGCAATGCCGGAAGGCTACGTACAGGAACGTACGATCTCCTTCAAAGACGACGGCAACTACAAAACGCGTGCAGAAGTAAAATTCGAAGGCGACACGCTGGTAAACCGTATCGAACTGAAAGGCATCGACTTCAAAGAAGAC…						0.79		-18.80 kcal/mol		-19.20 kcal/mol
GFPuv-tRNA-dG	ATGAGCAAAGGCGAAGAACTGTTCACCGGCGTAGTACCCATCCTGGTAGAACTGGACGGCGACGTAAACGGCCACAAATTCTCAGTAAGCGGCGAAGGCGAAGGCGACGCAACCTACGGCAAACTGACCCTGAAATTCATCTGCACCACCGGCAAACTGCCCGTACCCTGGCCAACCCTGGTAACCACCTTCTCATACGGCGTACAGTGCTTCTCCCGTTACCCCGACCACATGAAACGTCACGACTTCTTCAAATCAGCAATGCCCGAAGGCTACGTACAGGAACGTACCATCTCATTCAAAGACGACGGCAACTACAAAACCCGTGCAGAAGTAAAATTCGAAGGCGACACCCTGGTAAACCGTATCGAACTGAAAGGCATCGACTTCAAAGAAGAC…						0.78		-19.10 kcal/mol		-19.70 kcal/mol
GFPuv-dG	ATGAGTAAAGGAGAAGAACTATTTACCGGAGTTGTACCAATTTTAGTCGAATTAGATGGCGATGTTAATGGACACAAATTTTCTGTAAGCGGAGAAGGAGAAGGAGACGCAACATATGGAAAACTTACACTTAAATTTATTTGCACAACTGGAAAACTACCTGTACCTTGGCCAACCTTAGTAACCACATTTTCATACGGAGTACAATGTTTTAGCCGATACCCAGACCACATGAAACGACACGATTTTTTTAAAAGCGCAATGCCCGAAGGATACGTACAAGAAAGAACAATATCATTTAAAGACGATGGAAATTATAAAACACGAGCAGAAGTAAAATTTGAAGGAGACACACTAGTAAACAGAATTGAATTAAAAGGAATTGACTTTAAGGAAGAC…						0.55		-15.50 kcal/mol		-13.90 kcal/mol
GFPuv-H	ATGTCGAAAGGTGAAGAACTGTTTACTGGTGTGGTTCCGATTCTGGTGGAATTGGATGGGGATGTGAATGGGCATAAATTCTCCGTTTCGGGTGAGGGGGAAGGGGATGCTACCTATGGTAAACTGACTCTGAAATTCATTTGTACTACTGGTAAACTACCGGTGCCGTGGCCGACCCTGGTTACTACTTTTTCCTACGGGGTGCAGTGTTTCAGCCGTTATCCGGATCACATGAAAAGGCACGACTTCTTTAAGTCGGCTATGCCCGAAGGGTACGTACAAGAACGTACTATATCGTTTAAAGATGACGGGAATTATAAGACCCGAGCAGAAGTTAAGTTCGAAGGGGATACTCTGGTGAATCGTATTGAGTTGAAAGGGATTGATTTCAAAGAAGAT…						0.7		-17.90 kcal/mol		-18.50 kcal/mol
mRFP-RU	ATGGCGAGTAGCGAAGACGTTATCAAAGAGTTCATGCGTTTCAAAGTTCGTATGGAAGGTTCCGTTAACGGTCACGAGTTCGAAATCGAAGGTGAAGGTGAAGGTCGTCCGTACGAAGGTACCCAGACCGCTAAACTGAAAGTTACCAAAGGTGGTCCGCTGCCGTTCGCTTGGGACATCCTGTCCCCGCAGTTCCAGTACGGTTCCAAAGCTTACGTTAAACACCCGGCTGACATCCCGGACTACCTGAAACTGTCCTTCCCGGAAGGTTTCAAATGGGAACGTGTTATGAACTTCGAAGACGGTGGTGTTGTTACCGTTACCCAGGACTCCTCCCTGCAAGACGGTGAGTTCATCTACAAAGTTAAACTGCGTGGTACCAACTTCCCGTCCGACGGT…						0.82		-16.60 kcal/mol		-16.60 kcal/mol
mRFP-Opt	ATGGCAAGCAGCGAAGATGTGATCAAAGAATTTATGCGTTTCAAGGTGCGTATGGAAGGTAGCGTTAATGGTCATGAATTTGAAATTGAAGGTGAAGGCGAAGGTCGTCCGTATGAAGGCACCCAGACCGCAAAACTGAAAGTTACCAAAGGTGGTCCGCTGCCGTTTGCATGGGATATTCTGAGTCCGCAGTTTCAGTATGGTAGCAAAGCATATGTTAAACATCCGGCAGATATCCCGGATTATCTGAAACTGAGCTTTCCGGAAGGTTTTAAATGGGAACGTGTGATGAATTTTGAAGATGGTGGTGTTGTTACCGTTACACAGGATAGCAGCCTGCAGGATGGTGAATTTATCTATAAAGTTAAACTGCGTGGCACGAATTTTCCGAGTGATGGT…						0.9		-15.60 kcal/mol		-16.10 kcal/mol
mRFP-tRNA	ATGGCATCCTCCGAAGACGTAATCAAAGAATTCATGCGTTTCAAAGTACGTATGGAAGGCTCCGTAAACGGCCACGAATTCGAAATCGAAGGCGAAGGCGAAGGCCGTCCGTACGAAGGCACGCAGACGGCAAAACTGAAAGTAACGAAAGGCGGCCCGCTGCCGTTCGCATGGGACATCCTGTCCCCGCAGTTCCAGTACGGCTCCAAAGCATACGTAAAACACCCGGCAGACATCCCGGACTACCTGAAACTGTCCTTCCCGGAAGGCTTCAAATGGGAACGTGTAATGAACTTCGAAGACGGCGGCGTAGTAACGGTAACGCAGGACTCCTCCCTGCAGGACGGCGAATTCATCTACAAAGTAAAACTGCGTGGCACGAACTTCCCGTCCGACGGC…						0.8		-18.40 kcal/mol		-18.40 kcal/mol
mRFP-tRNA-dG	ATGGCATCATCCGAAGACGTAATCAAAGAATTCATGCGTTTCAAAGTACGTATGGAAGGCAGCGTAAACGGCCACGAATTCGAAATCGAAGGCGAAGGCGAAGGCCGTCCATACGAAGGCACCCAGACGGCAAAACTGAAAGTAACCAAAGGCGGCCCACTGCCATTCGCATGGGACATCCTGAGCCCACAGTTCCAGTACGGCTCCAAAGCATACGTAAAACACCCAGCAGACATCCCCGACTACCTGAAACTGAGCTTCCCAGAAGGCTTCAAATGGGAACGTGTAATGAACTTCGAAGACGGCGGCGTAGTAACGGTAACCCAGGACAGCTCCCTGCAGGACGGCGAATTCATCTACAAAGTAAAACTGCGTGGCACCAACTTCCCCTCAGACGGC…						0.78		-12.00 kcal/mol		-13.40 kcal/mol
mRFP-dG	ATGGCATCATCAGAGGACGTAATTAAAGAATTTATGAGATTTAAAGTTAGAATGGAGGGATCAGTAAACGGACACGAATTTGAAATCGAAGGAGAAGGAGAAGGAAGACCATATGAAGGAACACAAACAGCAAAACTAAAAGTAACAAAAGGAGGACCATTACCATTTGCCTGGGACATTTTATCACCACAATTTCAATACGGAAGCAAAGCATATGTTAAACACCCAGCCGATATACCAGATTATTTAAAATTATCATTTCCAGAAGGGTTTAAATGGGAAAGAGTAATGAATTTCGAAGACGGGGGCGTTGTTACAGTTACACAGGATTCAAGTTTACAGGATGGAGAATTTATTTACAAAGTTAAACTACGAGGCACAAATTTCCCTAGTGATGGA…						0.54		-11.90 kcal/mol		-12.60 kcal/mol
mRFP-tRNA M83 CDS
mRFP-tRNA M83	ATGGCATCaTCCGAAGACGTAATCAAAGAATTCATGCGTTTCAAAGTACGTATGGAAGGCTCCGTAAACGGCCACGAATTCGAAATCGAAGGCGAAGGCGAAGGCCGTCCGTACGAAGGCACGCAGACGGCAAAACTGAAAGTAACGAAAGGCGGCCCGCTGCCGTTCGCATGGGACATCCTGTCCCCGCAGTTCCAGTACGGCTCCAAAGCATACGTAAAACACCCGGCAGACATCCCGGACTACCTGAAACTGTCCTTCCCGGAAGGCTTCAAATGGGAACGTGTAATGAACTTCGAAGACGGCGGCGTAGTAACGGTAACGCAGGACTCCTCCCTGCAGGACGGCGAATTCATCTACAAAGTAAAACTGCGTGGCACGAACTTCCCGTCCGACGGC…						0.8		-12.00 kcal/mol		-13.40 kcal/mol
3' region sequence (same used for all constructs)
3' region (with rrnB1 terminator)	GGATCGGTTGTCGAGTAAGGATCTCCAGGCATCAAATAAAACGAAAGGCTCAGTCGAAAGACTGGGCCTTTCGTTTTAT
* Mutalik, V. K.; Guimaraes, J. C.; Cambray, G.; Lam, C.; Christoffersen, M. J.; Mai, Q. A.; Tran, A. B.; Paull, M.; Keasling, J. D.; Arkin, A. P.; et al. Precise and Reliable Gene Expression via Standard Transcription and Translation Initiation Elements. Nat. Methods 2013, 10 (4), 354–360.

## Sheet: Supplementary Table 2
Supplementary Table 2
Oligos (P indicates a phosphorylated 5’-end).
Oligo ID	Sequence (5’ – 3’)
10023	TTCAAATATGTATCCGCTCATGAGACAATGGGCCCAAGTTCACTTAAAAAGG
10024	P-GTTATGCAGCAACGACTCATAGAAAG
10805	CAACAATGAAAGCAATTTTCGTAC
10806	P-AAGTGAACTTGGGCCC
11665	P-CGAAGACGTAATCAAAGAATTC
11666	GATGATGCCATTAGAAACCC
